# Supplementary material for: Carbon and arsenic metabolism in Thiomonas strains: differences revealed diverse adaptation processes
Source: BMC Microbiol. 2009 Jun 23;9:127. doi: 10.1186/1471-2180-9-127 (PMC2720973; doi:10.1186/1471-2180-9-127)
Supplement: Additional file 1 — MS (Maldi or MS/MS) identification results of arsenic-induced proteins in T. arsenivorans and Thiomonas sp. 3As. Protein profiles expressed in MCSM or m126 media, in the presence and absence of arsenic: detailed results of proteomic and mass spectrometry analyses. [file 1471-2180-9-127-S1.xls]

## Sheet: Feuil1
Supplementary Table S1. MS (Maldi or MS/MS) identification results of arsenic-induced proteins in Tm. arsenivorans and Thiomonas sp. 3As.
Strain	Functional class	Metabolic pathway	Spot Number	Ratio +As versus -Asa	CDSb	Gene	Protein	Mr/pI	Score Mascot	Error (ppm)	% coverage
Tm. arsenivorans	Energy and carbon metabolism	Calvin Cycle	1	18.4	THI0135d	rbcL	Ribulose-1,5-bisphosphate carboxylase/oxygenase large subunit	53210/5.82	71	44	24
			2	>1000					100	37	24
			3	4.4					111	19	5
			4	122.8					80	53	23
			5	3.1					66	29	2
			6	6.4					39	88	8
			7	2.8	THI0158c	cbbFC1	Fructose-1,6-bisphosphatase	39420/5.65	60	23	10
		TCA cycle/reductive carboxylate cycle	8	2.6	THI1758d	icd	Isocitrate dehydrogenase, specific for NADP+	45965/6.00	80	3	5
		Glyoxylate and dicarboxylate metabolism	9	3.3	THI3344c	aceB	Malate synthase A	58162/6.33	78	45	7
			10	>1000	THI2710c	gltA	Citrate synthase	48660/6.53	66	5	2
		Glycolyse/gluconeogenesis	11	7.5	THI2452	ppsA	Phosphoenolpyruvate synthase	86322/5.62	72	20	4
			12	6.2	THI2680	aceE	Pyruvate dehydrogenase E1 component	101171/6.36	138	5	4
			13	31.2	THI2678c	lpdA	Dihydrolipoyl dehydrogenase	62771/5.83	35	31	3
			14	>1000					30	85	5
		Pentose and glucuronate interconversions	15	11.5	THI1477e	rkpK	UDP-glucose 6-dehydrogenase	47843/6.19	64	35	14
	Cellular processes, transport and binding proteins	Arsenic resistance	16	>1000	THI3146c	arsA2	Arsenical pump-driving ATPase	63845/5.89	101	23	28
			17	>1000					57	49	18
		High temperature resistance	18	12.6	THI1292	hldD	ADP-L-glycero-D-manno-heptose-6-epimerase	37065/6.70	50	49	24
		General stress	19	4.6	THI0833d	groL	GroEL, 60 kDa Chaperonin	57523/5.21	58	31	6
	DNA metabolism, transcription and protein synthesis	DNA bending, supercoiling, inversion	20	4.6	THI2307c	gyrA	DNA gyrase subunit A	96531/5.54	68	42	3
		RNA degradation	21	2.9	THI2644c	pnp	Polyribonucleotide nucleotidyltransferase	77017/5.53	47	61	3
			22	4.9					86	35	6
			23	4.4					41	33	3
		Protein synthesis	24	>1000	THI3435c	fusA	Elongation factor G (EF-G)	77889/5.48	86	45	20
			25	2.3	THI3434/THI3726d	tufA	Elongation factor Tu	43247/5.57	198	77	16
			26	3.8					132	45	29
			27	4.2					147	17	43
			28	8.5					155	35	45
			29	6.3					102	23	26
			30	>1000					53	16	4
			31	>1000					87	18	13
			32	3.1	THI0429c	lysU	Lysyl-tRNA synthetase, heat inducible	56670/5.54	66	22	7
			33	3.6	THI2472	rpsB	30S ribosomal protein S2	27864/6.19	56	51	18
		Translation attenuation and efficiency ; Adaptation to stress	34	5.3	THI1618	typA	GTP-binding protein; Tyrosine phosphorylated protein A	66591/5.31	56	36	2
		DNA restriction/modification	36	5.3	THI 1931	/	Putative ATP-dependent Helicase	61787/5.92	58	49	12
			37	>1000	THI3331	/	Putative Restriction endonuclease	33723/5.58	54	44	14
	Fatty acid and phospholipid metabolism	Fatty acid metabolism	38	5.6	THI3275c	/	Putative long-chain-fatty-acid--CoA ligase	62346/5.61	35	90	3
			39	4.3					64	8	3
		Long-chain fatty acid synthesis	40	3.4	THI2760	accB	Biotin carboxyl carrier protein of acetyl-CoA carboxylase (BCCP)	17397/4.62	52	68	31
	Others	Transport	35	5.1	THI0367	/	Putative ABC-type transporter ATP-binding protein yjjK (duplicated ATPase domains)	61572/5.44	49	65	11
		Putrescine degradation	41	>1000	THI0208c	puuC	Gamma-glutamyl-gamma-aminobutyraldehyde dehydrogenase	54250/5.85	65	61	2
		Unknown	42	>1000	THI3148c	/	Putative oxidoreductase	50605/6.94	76	73	6
Thiomonas sp. 3As	Energy and carbon metabolism	Calvin Cycle	1	0.1	THI0135	rbcL	Ribulose-1,5-bisphosphate carboxylase/oxygenase large subunit	53210/5.82	173	45	36
			2	0.5	THI0164	cbbA1	Fructose biphosphate aldolase	38376/5.62	208	45	48
		Glyoxylate and dicarboxylate metabolism	3	5.1	THI1747	aceA	Isocitrate lyase	47725/5.77	187	37	51
			4	2.1	THI1422	/	Tartrate dehydrogenase/decarboxylase (TDH) (D-malate dehydrogenase [decarboxylating])	40204/5.74	68	147	28
		Glyoxylate and dicarboxylate metabolism	5	<0.001	THI2680	aceE	Pyruvate dehydrogenase E1 component	101570/6.02	214	42	25
		Pentose and glucuronate interconversions	6	<0.001	THI2130	eno2	Enolase	45896/5.33	60	51	23
		Thiosulfate oxydation	7	<0.001	THI2667	/	Putative sulfur oxidation protein SoxB	64134/7.69	134	29	28
	Central intermediary metabolism	S-adenosylmethionine synthesis	8	2	THI2573	metK	S-adenosylmethionine synthetase (Methionine adenosyltransferase) (AdoMet synthetase) (MAT)	43164/5.59	205	24	51
		Leucine biosynthesis	9	<0.001	THI1741	leuA	2-isopropylmalate synthase	63110/5.72	159	52	33
		Phenylalanine biosynthesis	10	4	THI2305	pheA	P-protein	40207/5.9	221	27	65
		Glycine, serine and threonine metabolism	11	6.6	THI3280	/	Putative Serine-pyruvate aminotransferase	41916/6.32	182	45	52
	Amino acid synthesis	Thiamine synthesis	12	20.9	THI1582	thiC	Thiamine biosynthesis protein ThiC	73957/5.68	75	37	14
		Biotine synthesis	13	4.1	THI0201	/	Adenosylmethionine--8-amino-7-oxononanoate transaminase	50874/6.08	139	57	33
	Cellular processes, transport and binding proteins	Arsenic resistance	14	25.3	THI2254	arsC1	Arsenate reductase	20308/5.41	128	161	86
		Other stresses (mechanical, nutritional, oxidative)	15	<0.01	THI2726	ahpF	Alkyl hydroperoxide reductase subunit F	56623/5.55	128	34	30
		Twitching/motility/secretion	16	<0.001	THI1559	/	Putative Methyl-accepting chemotaxis protein	35610/4.92	144	52	45
			17	<0.001	THI0850	/	Putative Type IV pilus assembly protein PilM	39222/5.17	134	40	42
		Proteinfate	18	<0.001	THI2685	/	Oligopeptidase A	77390/5.54	84	82	17
	DNA metabolism, transcription and protein synthesis	DNA replication/repair	19	2.6	THI1898	ligA	DNA ligase	74677/5.78	86	47	15
			20	2.4	THI1572	polA	DNA polymerase I	101323/5.43	245	42	37
		DNA bending, supercoiling, inversion	21	<0.001	THI2307	gyrA	DNA gyrase subunit A	96760/5.43	216	43	35
		RNA degradation	22	<0.001	THI2644	pnp	Polyribonucleotide nucleotidyltransferase	77131/5.42	265	44	45
		Protein synthesis	23	<0.001	THI2301	rpsA	30S ribosomal protein S1	61876/5.15	101	130	28
		Transcription	24	0.4	THI2152	greA	Transcription elongation factor greA	16944/4.84	100	43	49
		Purine/pyrimidine biosynthesis	25	2.4	THI2186	/	Putative Xanthine phosphoribosyltransferase	19756/5.6	97	28	41
			26	<0.001	THI2153	carB	Carbamoyl-phosphate synthase	118161/5.12	445	44	53
		Regulation	27	0.3	THI1579	wrbA	Flavoprotein wrbA (Trp repressor-binding protein)	21385/6.43	135	29	62
	Others	Unknown	28	0.2	THI1731	/	Unknown function	45629/5.77	146	41	39
aMean value of the spot volumes calculated in the presence of As devided by the mean value of the same spot volumes calculated in the absence of arsenic. bCDS (CoDing Sequence) name according to the Thiomonas sp. 3As genome sequence (Arsène-Ploetze and Bertin, unpublished data). cProtein or peptide identified by MS/MS. dProtein identified by both MALDI and MS/MS. eProtein identified by MALDI.
